# Supplementary material for: Descending Dysploidy and Bidirectional Changes in Genome Size Accompanied Crepis (Asteraceae) Evolution
Source: Genes (Basel). 2021 Sep 17;12(9):1436. doi: 10.3390/genes12091436 (PMC8472258; doi:10.3390/genes12091436)
Supplement: Supplementary file 1 [file genes-12-01436-s001.zip]

Archive with 14 entries (14 files):
- Senderowicz_et_al_Figure S1.pdf
- Senderowicz_et_al_Figure S2.tif
- Senderowicz_et_al_Figure S3.tif
- Senderowicz_et_al_Figure S4.tif
- Senderowicz_et_al_Figure S5.pdf
- Senderowicz_et_al_Figure S6.pdf
- Senderowicz_et_al_Figure S7.pdf
- Senderowicz_et_al_Figure S8.pdf
- Senderowicz_et_al_Figure S9.tif
- Senderowicz_et_al_Table S1.pdf
- Senderowicz_et_al_Table S2.pdf
- Senderowicz_et_al_Table S3.pdf
- Senderowicz_et_al_Table S4.pdf
- Senderowicz_et_al_Table S5.pdf
